# Supplementary material for: Effectiveness of an Intervention Programme on Adherence to the Mediterranean Diet in a Preschool Child: A Randomised Controlled Trial
Source: Nutrients. 2022 Apr 7;14(8):1536. doi: 10.3390/nu14081536 (PMC9025428; doi:10.3390/nu14081536)
Supplement: Supplementary file 1 [file nutrients-14-01536-s001.zip]

Archive with 1 entries (1 files):
- nutrients-1609803-SI.pdf
